# Supplementary material for: Integrated bioinformatic analysis and machine learning strategies to identify new potential immune biomarkers for Alzheimer’s disease and their targeting prediction with geniposide
Source: Open Life Sci. 2025 Dec 30;20(1):20251215. doi: 10.1515/biol-2025-1215 (PMC13011607; doi:10.1515/biol-2025-1215)
Supplement: Supplementary file 10 — Supplementary Material [file j_biol-2025-1215_suppl_010.txt]

#install.packages("e1071")


#引用包
set.seed(12345)
library(limma)
library(e1071)

expFile="normalize.txt"     #表达数据文件
geneFile="hubGene.csv"      #核心基因列表文件
setwd("C:\\Users\\biowolf\\Downloads\\16.SVM")      #设置工作目录
source("geoImmune10.msvmRFE.R")

#读取表达数据文件
rt=read.table(expFile, header=T, sep="\t", check.names=F)
rt=as.matrix(rt)
rownames(rt)=rt[,1]
exp=rt[,2:ncol(rt)]
dimnames=list(rownames(exp), colnames(exp))
data=matrix(as.numeric(as.matrix(exp)), nrow=nrow(exp), dimnames=dimnames)
data=avereps(data)

#读取基因列表文件,提取核心基因的表达量
geneRT=read.csv(geneFile, header=T, sep=",", check.names=F)
data=data[as.vector(geneRT[,1]),,drop=F]
data=as.data.frame(t(data))

#获取样品的分组信息(对照组和实验组)
group=gsub("(.*)\\_(.*)", "\\2", row.names(data))
data=cbind(group, data)
data$group=factor(data$group, levels=c("Control","Treat"))

#构建机器学习-支持向量机递归特征消除算法(SVM-RFE)
svmRFE(data, k=10, halve.above=50)
nfold=10
geneNum=nrow(data)
folds=rep(1:nfold, len=geneNum)[sample(geneNum)]
folds=lapply(1:nfold, function(x) which(folds == x))
results=lapply(folds, svmRFE.wrap, data, k=10, halve.above=50)

#基因的重要性进行排序
top.features=WriteFeatures(results, data, save=F)
#输出基因重要性排序的结果
write.table(top.features, file="feature_svm.txt", sep="\t", quote=F,row.names=F)

#交叉验证
featsweep=lapply(1:10, FeatSweep.wrap, results, data)

#获取交叉验证的误差
no.info=min(prop.table(table(data[,1])))
errors=sapply(featsweep, function(x) ifelse(is.null(x), NA, x$error))

#绘制交叉验证误差的图形
pdf(file="errors.pdf", width=5, height=5)
PlotErrors(errors, no.info=no.info)
dev.off()

#绘制交叉验证准确性的图形
pdf(file="accuracy.pdf", width=5, height=5)
Plotaccuracy(1-errors, no.info=no.info)
dev.off()

#输出SVM机器学习方法得到的疾病特征基因
featureGenes=top.features[1:which.min(errors),1,drop=F]
write.table(file="SVM-RFE.gene.txt", featureGenes, sep="\t", quote=F, row.names=F, col.names=F)
