# Supplementary material for: Integrated bioinformatic analysis and machine learning strategies to identify new potential immune biomarkers for Alzheimer’s disease and their targeting prediction with geniposide
Source: Open Life Sci. 2025 Dec 30;20(1):20251215. doi: 10.1515/biol-2025-1215 (PMC13011607; doi:10.1515/biol-2025-1215)
Supplement: Supplementary file 18 — Supplementary Material [file j_biol-2025-1215_suppl_018.txt]

#if (!requireNamespace("BiocManager", quietly = TRUE))
#    install.packages("BiocManager")
#BiocManager::install("limma")


#引用包
library(limma)

expFile="geneMatrix.txt"     #表达数据文件
conFile="s1.txt"             #对照组样品信息文件
treatFile="s2.txt"           #实验组样品信息文件
setwd("C:\\biowolf\\geoImmune\\23.testNormalize")      #设置工作目录

#读取表达数据文件，并对输入文件整理
rt=read.table(expFile, header=T, sep="\t", check.names=F)
rt=as.matrix(rt)
rownames(rt)=rt[,1]
exp=rt[,2:ncol(rt)]
dimnames=list(rownames(exp),colnames(exp))
data=matrix(as.numeric(as.matrix(exp)),nrow=nrow(exp),dimnames=dimnames)
data=avereps(data)

#读取对照组的样品信息文件,提取对照组的表达数据
s1=read.table(conFile, header=F, sep="\t", check.names=F)
sampleName1=as.vector(s1[,1])
conData=data[,sampleName1]

#读取实验组的样品信息文件,提取实验组的表达数据
s2=read.table(treatFile, header=F, sep="\t", check.names=F)
sampleName2=as.vector(s2[,1])
treatData=data[,sampleName2]

#数据合并
rt=cbind(conData, treatData)

#如果数据没有取log2,会对数据自动取log2
qx=as.numeric(quantile(rt, c(0, 0.25, 0.5, 0.75, 0.99, 1.0), na.rm=T))
LogC=( (qx[5]>100) || ( (qx[6]-qx[1])>50 && qx[2]>0) )
if(LogC){
	rt[rt<0]=0
	rt=log2(rt+1)}
rt=normalizeBetweenArrays(rt)

#输出矫正后的表达数据, 同时在样品名字后面加上样品的分组信息
conNum=ncol(conData)
treatNum=ncol(treatData)
Type=c(rep("Control",conNum),rep("Treat",treatNum))
outData=rbind(id=paste0(colnames(rt),"_",Type), rt)
write.table(outData, file="test.normalize.txt", sep="\t", quote=F, col.names=F)
