# Supplementary material for: Integrated bioinformatic analysis and machine learning strategies to identify new potential immune biomarkers for Alzheimer’s disease and their targeting prediction with geniposide
Source: Open Life Sci. 2025 Dec 30;20(1):20251215. doi: 10.1515/biol-2025-1215 (PMC13011607; doi:10.1515/biol-2025-1215)
Supplement: Supplementary file 20 — Supplementary Material [file j_biol-2025-1215_suppl_020.txt]

#install.packages("glmnet")
#install.packages("pROC")


#引用包
library(glmnet)
library(pROC)

expFile="test.normalize.txt"      #表达数据文件
geneFile="interGene.txt"          #基因列表文件
setwd("C:\\biowolf\\geoImmune\\25.testROC")    #设置工作目录

#读取表达数据文件
rt=read.table(expFile, header=T, sep="\t", check.names=F, row.names=1)

#提取样品的分组信息(对照组和实验组)
y=gsub("(.*)\\_(.*)", "\\2", colnames(rt))
y=ifelse(y=="Control", 0, 1)

#读取交集特征基因文件
geneRT=read.table(geneFile, header=F, sep="\t", check.names=F)

#定义图形的颜色
bioCol=rainbow(nrow(geneRT), s=0.9, v=0.9)

#对交集特征基因进行循环，绘制ROC曲线
aucText=c()
rocSigGenes=c()
k=0
for(x in as.vector(geneRT[,1])){
	k=k+1
	#绘制ROC曲线
	roc1=roc(y, as.numeric(rt[x,]))     #得到ROC曲线的参数
	if(k==1){
		pdf(file="ROC.genes.pdf", width=5.5, height=5)
		plot(roc1, print.auc=F, col=bioCol[k], legacy.axes=T, main="", lwd=3)
		aucText=c(aucText, paste0(x,", AUC=",sprintf("%.3f",roc1$auc[1])))
	}else{
		plot(roc1, print.auc=F, col=bioCol[k], legacy.axes=T, main="", lwd=3, add=TRUE)
		aucText=c(aucText, paste0(x,", AUC=",sprintf("%.3f",roc1$auc[1])))
	}
}
#绘制图例, 展示ROC曲线下的面积
legend("bottomright", aucText, lwd=3, bty="n", col=bioCol[1:(ncol(rt)-1)])
dev.off()
