# Supplementary material for: Integrated bioinformatic analysis and machine learning strategies to identify new potential immune biomarkers for Alzheimer’s disease and their targeting prediction with geniposide
Source: Open Life Sci. 2025 Dec 30;20(1):20251215. doi: 10.1515/biol-2025-1215 (PMC13011607; doi:10.1515/biol-2025-1215)
Supplement: Supplementary file 22 — Supplementary Material [file j_biol-2025-1215_suppl_022.txt]

#install.packages('e1071')

#if (!requireNamespace("BiocManager", quietly = TRUE))
#    install.packages("BiocManager")
#BiocManager::install("preprocessCore")


inputFile="normalize.txt"      #表达数据文件
setwd("C:\\biowolf\\geoImmune\\26.CIBERSORT")      #设置工作目录
source("geoImmune20.CIBERSORT.R")       #引用包

#免疫细胞浸润分析
outTab=CIBERSORT("ref.txt", inputFile, perm=1000)

#对免疫浸润结果过滤，并且保存免疫细胞浸润结果
outTab=outTab[outTab[,"P-value"]<0.05,]
outTab=as.matrix(outTab[,1:(ncol(outTab)-3)])
outTab=rbind(id=colnames(outTab),outTab)
write.table(outTab, file="CIBERSORT-Results.txt", sep="\t", quote=F, col.names=F)
